# Supplementary material for: Optimizing experimental procedures for quantitative evaluation of crop plant performance in high throughput phenotyping systems
Source: Front Plant Sci. 2015 Jan 20;5:770. doi: 10.3389/fpls.2014.00770 (PMC4299434; doi:10.3389/fpls.2014.00770)
Supplement: Table S1 — The geographic origins and pedigree data of the maize inbred lines. [file Table1.XLSX]

## Sheet: Table SYMMM
Supplementary Table S1: Detailed information about the inbred lines used in this study.
Inbred line	Maturity group	Geographical origin	Breeeding subgroup	Genotypes used in LT Standard conditions cultivation	Genotypes used in glasshouse cultivation optimisation	Genotypes used in an optimised LT growth conditions cultivation
A374	Early	USA	NSS	A374
B100	Late	USA	NSS	B100
B102	Late	USA	NSS	B102	B102
B106	Late	USA	NSS	B106	B106
B109	Intermediate	USA	SS	B109
B110	Late	USA	SS	B110
B111	Late	USA	SS	B111	B111
B112	Late	USA	NSS	B112
Co158	Early	Canada	NSS	CO158	C0158
D09	Early	Germany	NSS	D09	D09
D23	Early	Germany	NSS	D23
D32	Intermediate	Germany	NSS	D32	D32
D46	Early	Germany	NSS	D46
D66	Intermediate	Germany	NSS	D66
D95	Early	Germany	NSS	D95
F047	-	Germany	Flint	F047	F047	F047
F052	-	Germany	Flint		F052	F052
F055	-	Germany	Flint		F055	F055
F084	-	Germany	Flint		F084	F084
F544	Early	France	NSS	F544
F7019	Intermediate	France	NSS	F7019
F7059	Intermediate	France	NSS	F7059
F748	Late	France	NSS	F748	F748
FV230	Early	France	NSS	FV230
FV353	Early	France	NSS	FV353	FV353
FV356	Early	France	NSS	FV356
Mt42	Early	USA	NSS	Mt42
N25	Late	USA	NSS	N25	N25
NC296	Late	USA	T		NC296
ND211	Early	USA	NSS	ND211	ND211
P001	Late	Germany	NSS	P001		P001
P006	Early	Germany	NSS			P006
P027	Late	Germany	NSS			P027
P033	Early	Germany	NSS			P033
P038	Intermediate	Germany	NSS			P038
P040	Intermediate	Germany	NSS	P040		P040
P042	Intermediate	Germany	NSS			P042
P060	Intermediate	Germany	NSS	P060		P060
P063	Intermediate	Germany	NSS	P063	P063	P063
P064	Late	Germany	NSS			P064
P065	Late	Germany	NSS			P065
P066	Intermediate	Germany	NSS	P066		P066
P068	Late	Germany	NSS		P068	P068
P070	Late	Germany	NSS			P070
P071	Intermediate	Germany	NSS			P071
P074	Intermediate	Germany	NSS	P074		P074
P075	Intermediate	Germany	NSS			P075
P080	Intermediate	Germany	NSS			P080
P081	Intermediate	Germany	NSS			P081
P083	Intermediate	Germany	NSS			P083
P084	Intermediate	Germany	NSS	P084		P084
P087	Intermediate	Germany	NSS	P087		P087
P089	Late	Germany	NSS	P089	P089
P092	Intermediate	Germany	NSS	P092		P092
P094	Intermediate	Germany	NSS			P094
P095	Early	Germany	NSS			P095
P096	Early	Germany	NSS			P096
P097	Early	Germany	NSS			P097
P104	Intermediate	Germany	NSS	P104		P104
P105	Early	Germany	NSS			P105
P106	Intermediate	Germany	NSS			P106
P107	Late	Germany	NSS			P107
P110	Early	Germany	NSS			P110
P115	Intermediate	Germany	NSS			P115
P120	Late	Germany	NSS			P120
P122	Intermediate	Germany	NSS			P122
P127	Late	Germany	NSS			P127
P128	Late	Germany	NSS			P128
P129	Intermediate	Germany	NSS			P129
P130	Early	Germany	NSS		P130	P130
P131	Intermediate	Germany	NSS			P131
P133	Intermediate	Germany	NSS			P133
P135	Intermediate	Germany	NSS	P135	P135	P135
P136	Intermediate	Germany	NSS	P136	P136	P136
P148	Early	Germany	NSS	P148		P148
Pa31	Early	USA	SS	Pa31	Pa31
PH207	Early	USA	-		PH207
S002	-	Germany	-			S002
S016	Intermediate	Germany	NSS			S016
S018	Late	Germany	NSS			S018
S020	Intermediate	Germany	NSS			S020
S025	Intermediate	Germany	NSS	S025	S025
S033	Late	Germany	NSS			S033
S035	Intermediate	Germany	NSS			S035
S036	Intermediate	Germany	NSS	S036	S036	S036
S040	Intermediate	Germany	NSS			S040
S046	Early	Germany	NSS			S046
S049	Intermediate	Germany	NSS			S049
S050	Late	Germany	NSS			S050
S058	Early	Germany	NSS			S058
S066	Intermediate	Germany	NSS			S066
S067	Intermediate	Germany	NSS			S067
S070	Early	Germany	NSS			S070
UH300	Intermediate	Germany	NSS	UH300
