# Supplementary material for: Optimizing experimental procedures for quantitative evaluation of crop plant performance in high throughput phenotyping systems
Source: Front Plant Sci. 2015 Jan 20;5:770. doi: 10.3389/fpls.2014.00770 (PMC4299434; doi:10.3389/fpls.2014.00770)
Supplement: Table S2 — Bonferroni corrected p-values of a Two Factorial ANOVA analysis having location (LT/Stationary) and cover (Covered/Uncovered) as factors. [file Table2.CSV]

	Location	Treatment	Location Bonferroni-corrected	Treatment Bonferroni-corrected
Unknown MST 1	0.673625549609496	0.758747670682813	175.816268448078	198.033142048214
Alanine (2TMS)	0.00151774059391984	0.440051660752921	0.396130295013077	114.853483456513
Unknown MST 2	0.0188427015938689	0.872025098177167	4.91794511599979	227.598550624241
Pyruvic acid (1MEOX) (1TMS)	0.00359985794599865	0.643850190362105	0.939562923905647	168.044899684509
Glycine (2TMS)	0.693329678195629	0.67379950571542	180.959046009059	175.861670991725
Unknown MST 3	0.877694128748626	0.715247524187275	229.078167603391	186.679603812879
Unknown MST 4	0.179503797857923	0.832474913115324	46.8504912409178	217.2759523231
Unknown MST 5	0.501880449260244	0.746044074018137	130.990797256924	194.717503318734
Unknown MST 6	0.259062391568217	0.527019640469456	67.6152841993047	137.552126162528
Valine (2TMS)	0.146380705163496	0.435935316468939	38.2053640476724	113.779117598393
Unknown MST 7	0.770246692419415	0.683663994315794	201.034386721467	178.436302516422
Unknown MST 8	0.709506101837518	0.607260174842465	185.181092579592	158.494905633883
Unknown MST 9	0.40733901585778	0.720708427829773	106.315483138881	188.104899663571
Unknown MST 10	0.0805123218024992	0.824872120509593	21.0137159904523	215.291623453004
Leucine (2TMS)	0.934298989917373	0.884983595940716	243.852036368434	230.980718540527
Unknown MST 11	0.591102295061949	0.388887924799382	154.277699011169	101.499748372639
Unknown MST 12	0.337140869668355	0.985921426394369	87.9937669834407	257.32549228893
Unknown MST 13	0.101257823188118	0.575831641676869	26.4282918520988	150.292058477663
Unknown MST 14	0.941866523865312	0.851629804978189	245.827162728847	222.275379099307
Unknown MST 15	0.513698664038355	0.503426724417367	134.075351314011	131.394375072933
Isoleucine (2TMS)	0.321369106037953	0.199083921855451	83.8773366759058	51.9609036042727
Glycine (3TMS)	0.913005535986173	0.825345376741678	238.294444892391	215.415143329578
Unknown MST 16	0.646226572070594	0.377455018852402	168.665135310425	98.515759920477
Unknown MST 17	0.0352250486678131	0.837407675147137	9.19373770229921	218.563403213403
Proline (2TMS)	0.579812753401893	0.370333402667753	151.331128637894	96.6570180962836
Glyceric acid (3TMS)	0.521944242309196	0.159054475367257	136.2274472427	41.513218070854
Unknown MST 18	0.560186437339376	0.596300729551992	146.208660145577	155.63449041307
Unknown MST 19	0.325709059077566	0.115940304952677	85.0100644192447	30.2604195926486
Unknown MST 20	0.850365694212806	0.70170761970905	221.945446189542	183.145688744062
Serine (3TMS)	0.471674779872039	0.464616848170344	123.107117546602	121.26499737246
Unknown MST 21	0.902036509858081	0.355998083029633	235.431529072959	92.9154996707342
Threonine (3TMS)	0.285201780589175	0.105913014650307	74.4376647337746	27.64329682373
Fumaric acid (2TMS)	0.239097551709175	0.601954829795147	62.4044609960946	157.110210576533
Unknown MST 22	0.637347508810015	0.394916671627256	166.347699799414	103.073251294714
1-Pyrroline-2-carboxylate (1TMS)	0.44234548654104	0.19435359166533	115.452171987211	50.7262874246513
Unknown MST 23	0.973564248510563	0.650883890523107	254.100268861257	169.880695426531
Unknown MST 24	0.434074521151052	0.472866550292486	113.293450020425	123.418169626339
Nicotinic acid (1TMS)	0.192225336403585	0.272246150978443	50.1708128013356	71.0562454053737
Unknown MST 25	0.590412849396005	0.597124789628763	154.097753692357	155.849570093107
Unknown MST 26	0.277320598343232	0.783327149820109	72.3806761675836	204.448386103049
Alanine, beta- (3TMS)	0.0615272518946929	0.228470770471631	16.0586127445148	59.6308710930956
Unknown MST 27	0.303037302902356	0.992003081447983	79.0927360575149	258.912804257923
Unknown MST 28	0.98821544603744	0.641644308172467	257.924231415772	167.469164433014
Unknown MST 29	0.691659021206809	0.732910973742548	180.523004534977	191.289764146805
Unknown MST 30	0.299137888057435	0.638735483978171	78.0749887829906	166.709961318303
Homoserine (3TMS)	0.0951489052139931	0.298230409183768	24.8338642608522	77.8381367969634
Unknown MST 31	0.0897908258449716	0.848848281892927	23.4354055455376	221.549401574054
Erythritol (4TMS)	0.633258690331459	0.915788787574107	165.280518176511	239.020873556842
Unknown MST 32	0.826095818718784	0.259606695270723	215.611008685603	67.7573474656586
Unknown MST 33	0.61074905917588	0.977185311121531	159.405504444905	255.04536620272
Unknown MST 34	0.671386703760527	0.65756343286715	175.231929681497	171.624055978326
Unknown MST 35	0.694243950142019	0.679767970142021	181.197670987067	177.419440207068
Unknown MST 36	0.749952706931701	0.291808985137094	195.737656509174	76.1621451207815
Unknown MST 37	0.298837648888614	0.225366945715195	77.9966263599283	58.8207728316659
Unknown MST 38	0.0574120995544858	0.459441626781268	14.9845579837208	119.914264589911
Unknown MST 39	0.387498293895636	0.66184648558222	101.137054706761	172.74193273696
Unknown MST 40	0.370942508937153	0.723913432296035	96.8159948325969	188.941405829265
Unknown MST 41	0.20065230746712	0.900048320966414	52.3702522489183	234.912611772234
Unknown MST 42	0.0018726979738273	0.170625977982106	0.488774171168926	44.5333802533297
Malic acid (3TMS)	0.974002235086418	0.47315331495614	254.214583357555	123.493015203553
Unknown MST 43	0.965457706526874	0.13791795118348	251.984461403514	35.9965852588883
Unknown MST 44	0.934122087374512	0.957901115809533	243.805864804748	250.012191226288
Unknown MST 45	0.361701841691436	0.745889453761	94.4041806814648	194.677147431621
Butanoic acid, 4-amino- (3TMS)	0.861174852077221	0.701818041390865	224.766636392155	183.174508803016
Unknown MST 46	0.0927276263586353	0.2236036359966	24.2019104796038	58.3605489951127
Unknown MST 47	0.470574890589991	0.495343394483369	122.820046443988	129.284625960159
Aspartic acid (3TMS)	0.935318170877194	0.659207896804434	244.118042598948	172.053261065957
Unknown MST 48	0.264487072864523	0.38193152143269	69.0311260176404	99.6841270939321
Unknown MST 49	0.476464343454897	0.988508597990539	124.357193641728	258.000744075531
Unknown MST 50	0.307668465568151	0.63815257410443	80.3014695132874	166.557821841256
Unknown MST 51	0.208144236115705	0.520471343193011	54.325645626199	135.843020573376
Unknown MST 52	0.682090597208344	0.946454364969854	178.025645871378	247.024589257132
Unknown MST 54	0.681240205863254	0.625714463645746	177.803693730309	163.31147501154
Methionine (2TMS)	0.154399425047238	0.615725030963471	40.298249937329	160.704233081466
Unknown MST 53	0.234718555405713	0.470554944151693	61.261542960891	122.814840423592
Unknown MST 55	0.55260330631682	0.292574319032878	144.22946294869	76.3618972675811
Unknown MST 56	0.554719838403477	0.813948306631056	144.781877823308	212.440508030706
Unknown MST 57	0.417419459905206	0.745511430088318	108.946479035259	194.578483253051
Unknown MST 58	0.1311868457086	0.782000996276356	34.2397667299446	204.102260028129
Unknown MST 59	0.469319399711736	0.662888023735011	122.492363324763	173.013774194838
Unknown MST 60	0.287100962443242	0.983693451868654	74.9333511976862	256.743990937719
Unknown MST 61	0.4860820205642	0.908721057486157	126.867407367256	237.176196003887
Unknown MST 62	0.73726816875693	0.380602201522407	192.426992045559	99.3371745973482
Ribitol (5TMS)	0.942460567689045	0.547744883574372	245.982208166841	142.961414612911
Unknown MST 63	0.00437045376617725	0.682540486024106	1.14068843297226	178.143066852292
Unknown MST 64	0.504901896659761	0.206287132389752	131.779395028198	53.8409415537253
Pyroglutamic acid (2TMS)	0.402161865134348	0.767944505176273	104.964246800065	200.433515851007
Glutamic acid (3TMS)	0.859736128036353	0.980420698329494	224.391129417488	255.889802263998
Unknown MST 65	0.578841415017626	0.905540284361815	151.0776093196	236.346014218434
Unknown MST 66	0.838105165968474	0.347232977256332	218.745448317772	90.6278070639025
Unknown MST 67	0.364662611379957	0.230003094276814	95.1769415701688	60.0308076062484
Putrescine (4TMS)	0.844641075528873	0.778786343833486	220.451320713036	203.26323574054
Unknown MST 68	0.703434681397685	0.764830449368258	183.596451844796	199.620747285115
Unknown MST 69	0.283916509604375	0.845797714398598	74.102209006742	220.753203458034
Unknown MST 70	0.132813991090065	0.766406260629115	34.6644516745069	200.032034024199
Glutaric acid, 2-oxo- (1MEOX) (2TMS) MP	0.852048081256015	0.266065115958046	222.38454920782	69.4429952650501
Unknown MST 71	0.957300465008722	0.956316543912759	249.855421367276	249.59861796123
Unknown MST 72	0.868368504517613	0.657920106704407	226.644179679097	171.71714784985
Unknown MST 73	0.151826587824117	0.517062257324823	39.6267394220946	134.953249161779
Phenylalanine (2TMS)	0.810724204448686	0.943182124313823	211.599017361107	246.170534445908
Unknown MST 74	0.837401884220043	0.404869305348752	218.561891781431	105.670888696024
Unknown MST 75	0.589436418845016	0.90944899091954	153.842905318549	237.36618663
Unknown MST 76	0.883724912824573	0.888493168350485	230.652202247213	231.896716939477
Unknown MST 77	0.597672572199993	0.546756953856661	155.992541344198	142.703564956589
Unknown MST 78	0.418367291897021	0.539147783534018	109.193863185122	140.717571502379
Unknown MST 79	0.707930219535244	0.783145095968107	184.769787298699	204.400870047676
Asparagine (3TMS)	0.0114642251018108	0.626469158927805	2.99216275157262	163.508450480157
Adipic acid, 2-amino- (3TMS)	0.150317153401441	0.0940331604379732	39.232777037776	24.542654874311
Unknown MST 80	0.211955360165903	0.641256494297995	55.3203490033008	167.367945011777
Glucose, 1,6-anhydro-, beta- (3TMS)	0.547064130315052	0.953609182456218	142.783738012228	248.891996621073
Unknown MST 81	0.961577427681662	0.772393872612821	250.971708624914	201.594800751946
Unknown MST 82	0.598707897429469	0.362971300133661	156.262761229091	94.7355093348856
Glucopyranose [-H20] (4TMS)	0.924321252086074	0.53228016503854	241.247846794465	138.925123075059
Unknown MST 83	0.379885940654184	0.629021196924477	99.150230510742	164.174532397289
Unknown MST 84	0.207009426059887	0.783332676853776	54.0294602016306	204.449828658835
Unknown MST 85	0.0209617805374012	0.688389452737985	5.47102472026171	179.669647164614
Glycerol-3-phosphate (4TMS)	0.340595374819298	0.0995659991762484	88.8953928278368	25.9867257850008
Fructose (1MEOX) (5TMS) MP	0.080235176614697	0.363185323813102	20.9413810964359	94.7913695152196
Unknown MST 86	0.138615650661691	0.798791188229354	36.1786848227013	208.484500127862
Unknown MST 87	0.183340345819831	0.229720332492395	47.8518302589758	59.957006780515
Aconitic acid, cis- (3TMS)	0.0264274354885283	0.962588576962724	6.89756066250589	251.235618587271
Unknown MST 88	0.108338383399853	0.379670981629058	28.2763180673618	99.0941262051841
Shikimic acid (4TMS)	0.655799392021159	0.130845932624508	171.163641317523	34.1507884149966
Unknown MST 89	0.0810598170379201	0.832769544363304	21.1566122468971	217.352851078822
Unknown MST 90	0.324344302573627	0.508781923199158	84.6538629717166	132.79208195498
Unknown MST 92	0.699744298547599	0.980383379118079	182.633261920923	255.880061949819
Unknown MST 91	0.830647116401437	0.357573015626298	216.798897380775	93.3265570784639
Glucose (1MEOX) (5TMS) MP	0.335851424195932	0.458611054045436	87.6572217151383	119.697485105859
Citric acid (4TMS)	0.110112132577692	0.439831093234038	28.7392666027777	114.795915334084
Unknown MST 93	0.00710553981587465	0.941685805367415	1.85454589194328	245.779995200895
Unknown MST 94	0.255724164233729	0.572707827624482	66.7440068650034	149.47674300999
Glutamine, DL- (3TMS)	0.0167555700384484	0.533887554957895	4.37320378003504	139.34465184401
Unknown MST 95	0.435771693562162	0.998332594756339	113.736412019724	260.564807231405
Unknown MST 96	0.826339845344974	0.948789823805325	215.674699635038	247.63414401319
Unknown MST 97	0.946755711924075	0.944213669316704	247.103240812184	246.43976769166
Unknown MST 98	0.962184840277033	0.400339134806886	251.130243312306	104.488514184597
Unknown MST 100	0.400570822910951	0.447099125370348	104.548984779758	116.692871721661
Unknown MST 99	0.108172954508332	0.926181659728439	28.2331411266746	241.733413189123
Unknown MST 101	0.89574076861707	0.839529277139647	233.788340609055	219.117141333448
Unknown MST 102	0.410918095209466	0.662419650807063	107.249622849671	172.891528860644
Unknown MST 103	0.273105702069096	0.925623539503475	71.2805882400341	241.587743810407
Unknown MST 104	0.285259423412028	0.892060556392434	74.4527095105393	232.827805218425
Unknown MST 105	0.587401953041116	0.556957205854383	153.311909743731	145.365830727994
Unknown MST 106	0.639433829096262	0.402330625122363	166.892229394125	105.008293156937
Unknown MST 107	0.101673137452662	0.701586400458402	26.5366888751449	183.114050519643
Unknown MST 108	0.960436974114654	0.480952798957777	250.674050243925	125.52868052798
Unknown MST 109	0.294497543771379	0.620155848202658	76.8638589243299	161.860676380894
Unknown MST 110	0.37364970722585	0.691696603083669	97.5225735859469	180.532813404838
Unknown MST 111	0.536516087876364	0.383198668755581	140.030698935731	100.014852545207
Unknown MST 112	0.383253068514452	0.45097709361347	100.029050882272	117.705021433116
Unknown MST 113	0.7950188512126	0.91651221947993	207.499920166489	239.209689284262
Unknown MST 114	0.327421138601788	0.173853113623179	85.4569171750667	45.3756626556498
Unknown MST 115	0.112065150882128	0.636261357247005	29.2490043802354	166.064214241468
Unknown MST 116	0.96244885112212	0.656035680207138	251.199150142873	171.225312534063
Unknown MST 117	0.0780014461485997	0.481022711880728	20.3583774447845	125.54692780087
Ascorbic acid (4TMS)	0.0324161090224549	0.354612195731188	8.46060445486073	92.55378308584
Inositol, myo- (6TMS)	0.602944733252416	0.532414075517074	157.368575378881	138.960073709956
Unknown MST 118	0.352302102865652	0.396154005827764	91.9508488479352	103.396195521047
Unknown MST 119	0.277685822555309	0.187859767543052	72.4759996869356	49.0313993287365
Unknown MST 120	0.428075093543316	0.930429205464821	111.727599414805	242.842022626318
Tyrosine (3TMS)	0.428670334346049	0.977556572344017	111.882957264319	255.142265381788
Unknown MST 121	0.497185768142533	0.790096123590562	129.765485485201	206.215088257137
Unknown MST 122	0.984031696220168	0.519041361590668	256.832272713464	135.469795375164
Unknown MST 123	0.736068193593417	0.890805435201285	192.113798527882	232.500218587535
Unknown MST 124	0.0280181078763681	0.842047672401878	7.31272615573207	219.77444249689
Unknown MST 125	0.938823751375817	0.261056663772925	245.032999109088	68.1357892447335
Unknown MST 126	0.0347000028380047	0.753759334843147	9.05670074071923	196.731186394061
Unknown MST 127	0.696045485679731	0.938301051764711	181.66787176241	244.89657451059
Unknown MST 128	0.48016853219306	0.359412168964226	125.323986902389	93.806576099663
Unknown MST 129	0.864386936634447	0.449553861872219	225.604990461591	117.333557948649
Unknown MST 130	0.846158328489837	0.444464616078325	220.847323735847	116.005264796443
Unknown MST 131	0.608258793259226	0.636822464759603	158.755545040658	166.210663302256
Unknown MST 132	0.807069823223936	0.2046247538418	210.645223861447	53.4070607527098
Unknown MST 133	0.231672201861808	0.92424459454402	60.466444685932	241.227839175989
Unknown MST 134	0.0274238144962509	0.575298464194874	7.15761558352149	150.152899154862
Unknown MST 135	0.954940796963246	0.85434983168995	249.239548007407	222.985306071077
Unknown MST 136	0.643312941842819	0.764734766067283	167.904677820976	199.595773943561
Unknown MST 137	0.191749761814866	0.422725597180116	50.04668783368	110.33138086401
Unknown MST 138	0.850852690231158	0.398317518843973	222.072552150332	103.960872418277
Unknown MST 139	0.742981153944503	0.261137785484404	193.918081179515	68.1569620114296
Unknown MST 140	0.411706796520777	0.668125346309696	107.455473891923	174.380715386831
Unknown MST 142	0.544709442847903	0.895407201262721	142.169164583303	233.70127952957
Unknown MST 141	0.718351837894637	0.399151136195603	187.4898296905	104.178446547052
Unknown MST 143	0.0805735363122284	0.740543606897325	21.0296929774916	193.281881400202
Unknown MST 144	0.0635425278603083	0.671012363645403	16.5845997715405	175.13422691145
Unknown MST 145	0.0448402992020912	0.377068368841752	11.7033180917458	98.4148442676973
Unknown MST 146	0.480419768433609	0.926788536214175	125.389559561172	241.8918079519
Unknown MST 147	0.181511235577319	0.750674122120263	47.3744324856802	195.925945873389
Unknown MST 148	0.0156067330970042	0.915853942213206	4.0733573383181	239.037878917647
Unknown MST 149	0.406297270090173	0.565714559284797	106.043587493535	147.651499973332
Unknown MST 150	0.0834160741755679	0.777745189252537	21.7715953598232	202.991494394912
Spermidine (5TMS)	0.981570202167736	0.646805569866196	256.189822765779	168.816253735077
Indole-3-acetonitrile (1TMS)	0.300083948527168	0.395884999417448	78.3219105655909	103.325984847954
Unknown MST 151	0.134975780777995	0.678909213312271	35.2286787830568	177.195304674503
Unknown MST 152	0.588853239747397	0.528453076152454	153.690695574071	137.92625287579
Unknown MST 153	0.118584975740101	0.691584972410873	30.9506786681662	180.503677799238
Unknown MST 154	0.468701899524934	0.465460986645483	122.331195776008	121.485317514471
Unknown MST 155	0.388217511785022	0.77716271547411	101.324770575891	202.839468738743
Unknown MST 156	0.244386775763511	0.770805455709329	63.7849484742764	201.180223940135
Unknown MST 157	0.48787691991058	0.683401870815067	127.335876096661	178.367888282733
Unknown MST 158	0.176839486692009	0.815101693866284	46.1551060266144	212.7415420991
Unknown MST 159	0.601281921625722	0.607483633814236	156.934581544313	158.553228425516
Unknown MST 160	0.941467035563984	0.50933061189376	245.7228962822	132.935289704271
Unknown MST 161	0.0573008096551703	0.957862460098112	14.9555113199994	250.002102085607
Unknown MST 162	0.149347797826707	0.0768340558534647	38.9797752327706	20.0536885777543
Sinapic acid, cis- (2TMS)	0.347262871326605	0.847524555330863	90.6356094162438	221.203908941355
Unknown MST 163	0.738145848211276	0.698215235150775	192.656066383143	182.234176374352
Fructose-6-phosphate (1MEOX) (6TMS) MP	0.456407374909773	0.632350582078917	119.122324851451	165.043501922597
Unknown MST 164	0.022730919818	0.66666644167153	5.932770072498	173.999941276269
Glucose-6-phosphate (1MEOX) (6TMS) MP	0.622223397354852	0.647604991929084	162.400306709616	169.024902893491
Unknown MST 165	0.420429768488301	0.380550683275555	109.732169575447	99.3237283349199
Unknown MST 166	0.0757559284196371	0.171329351840857	19.7722973175253	44.7169608304636
Unknown MST 167	0.0438524751460426	0.445728209331553	11.4454960131171	116.335062635535
Unknown MST 168	0.0222630499748826	0.63867057541635	5.81065604344435	166.693020183667
Unknown MST 170	0.312009907389629	0.606226161976878	81.4345858286931	158.225028275965
Unknown MST 169	0.940802333851328	0.992995611248372	245.549409135197	259.171854535825
Unknown MST 171	0.580457572936948	0.624784985372213	151.499426536543	163.068881182148
Unknown MST 172	0.290802367278643	0.507339548032571	75.8994178597258	132.415622036501
Unknown MST 173	0.0851805071792041	0.532503980977806	22.2321123737723	138.983539035207
Unknown MST 174	0.744609727448668	0.414422442634953	194.343138864102	108.164257527723
Unknown MST 175	0.0874841626962648	0.986709326067397	22.8333664637251	257.53113410359
Unknown MST 176	0.0940523043055898	0.473239209320668	24.5476514237589	123.515433632694
Unknown MST 177	0.00818658882878936	0.475616328603906	2.13669968431402	124.135861765619
Unknown MST 178	0.266857830652327	0.732541780912683	69.6498938002573	191.19340481821
Unknown MST 179	0.308327039633961	0.266352459965465	80.4733573444637	69.5179920509863
Dihydrosphingosine (3TMS) MP	0.704031453386014	0.230108870317038	183.75220933375	60.058415152747
Unknown MST 180	0.17403450751945	0.563650135233403	45.4230064625765	147.112685295918
Unknown MST 181	0.1736034237671	0.84119551744466	45.3104936032132	219.552030053056
Unknown MST 182	0.00289891709474389	0.192787159970094	0.756617361728157	50.3174487521946
Sucrose (8TMS)	0.0112582084422866	0.46053679020517	2.9383924034368	120.200102243549
Unknown MST 183	0.00512749948108309	0.982176486924754	1.33827736456269	256.348063087361
Unknown MST 184	0.536093967866716	0.0606325440046621	139.920525613213	15.8250939852168
Unknown MST 185	0.171731590053411	0.833273855323197	44.8219450039403	217.484476239354
Unknown MST 186	0.715930195029578	0.997463512409048	186.85778090272	260.337976738762
Unknown MST 187	0.0736472665025658	0.635910339648299	19.2219365571697	165.972598648206
Maltose (1MEOX) (8TMS) MP	0.466937900324826	0.879456290496067	121.87079198478	229.538091819474
Trehalose (8TMS)	0.449034992719712	0.346473193476247	117.198133099845	90.4295034973005
Unknown MST 188	0.689657070966854	0.584032724970778	180.000495522349	152.432541217373
Unknown MST 189	0.498555414484549	0.525568771902326	130.122963180467	137.173449466507
Unknown MST 190	0.959105148306825	0.411449749461703	250.326443708081	107.388384609504
Unknown MST 191	0.865373842050925	0.431576417972013	225.862572775291	112.641445090695
Unknown MST 192	0.180091458312752	0.390992849069138	47.0038706196282	102.049133607045
Unknown MST 193	0.617064364395813	0.344684575276344	161.053799107307	89.9626741471258
Unknown MST 194	0.417192436912372	0.100088879515935	108.887226034129	26.1231975536591
Unknown MST 196	0.0818552564014	0.827381527798429	21.3642219207654	215.94657875539
Unknown MST 195	0.28400437564728	0.871486084034934	74.1251420439401	227.457867933118
Unknown MST 197	0.133571040486919	0.217829745952357	34.862041567086	56.8535636935653
Unknown MST 198	0.627290076662362	0.279462195954268	163.722710008877	72.9396331440639
Unknown MST 199	0.868013370768819	0.964058919690921	226.551489770662	251.61937803933
Loganin (5TMS)	0.910272464125648	0.38158583262933	237.581113136794	99.5939023162552
Secologanin (TMS) MP	0.58279108639374	0.359485817209368	152.108473548766	93.8257982916451
Unknown MST 200	0.0717630449888208	0.0302389252440747	18.7301547420822	7.8923594887035
Unknown MST 201	0.921170999715034	0.440196159498916	240.425630925624	114.891197629217
Unknown MST 202	0.348788267260168	0.734942069483574	91.0337377549039	191.819880135213
Raffinose (11TMS)	0.158020400152673	0.989127352250451	41.2433244398477	258.162238937368
Unknown MST 203	0.842391733357454	0.443083534348727	219.864242406296	115.644802465018
Unknown MST 204	0.414501105791238	0.229711670008477	108.184788611513	59.9547458722125
Unknown MST 205	0.894877244778737	0.427344894456582	233.56296088725	111.537017453168
Unknown MST 206	0.942035664013481	0.363042133391698	245.871308307519	94.7539968152332
Unknown MST 207	0.605311017386542	0.132279463238234	157.986175537888	34.524939905179
Unknown MST 208	0.46010048711107	0.61260724296594	120.086227135989	159.89049041411
Unknown MST 209	0.644011656971919	0.787677398495735	168.087042469671	205.583801007387
